# Supplementary material for: Ultrastructural Features of Gold Nanoparticles Interaction with HepG2 and HEK293 Cells in Monolayer and Spheroids
Source: Nanomaterials (Basel). 2020 Oct 16;10(10):2040. doi: 10.3390/nano10102040 (PMC7650816; doi:10.3390/nano10102040)
Supplement: Supplementary file 1 [file nanomaterials-10-02040-s001.zip]

Archive with 1 entries (1 files):
- nanomaterials-928800-supplementary.doc
